# Supplementary material for: Deciphering the Complexity of Smoke Point in Virgin Olive Oils to Develop Simple Predictive Models
Source: Foods. 2025 Nov 28;14(23):4099. doi: 10.3390/foods14234099 (PMC12692607; doi:10.3390/foods14234099)
Supplement: Supplementary file 1 [file foods-14-04099-s001.zip]

Archive with 1 entries (1 files):
- foods-3950458-supplementary.pdf
